# Supplementary material for: Waist-to-hip ratio and nonalcoholic fatty liver disease: a clinical observational and Mendelian randomization analysis
Source: Front Nutr. 2024 Nov 1;11:1426749. doi: 10.3389/fnut.2024.1426749 (PMC11563977; doi:10.3389/fnut.2024.1426749)
Supplement: Supplementary file 2 [file Table_1.XLS]

## Sheet: Sheet1
	SNP	effect_allele.exposure	other_allele.exposure	effect_allele.outcome	other_allele.outcome	beta.exposure	beta.outcome	eaf.exposure	eaf.outcome	remove	palindromic	ambiguous	id.outcome	chr	pos	se.outcome	samplesize.outcome	pval.outcome	outcome	originalname.outcome	outcome.deprecated	mr_keep.outcome	data_source.outcome	se.exposure	pos.exposure	chr.exposure	samplesize.exposure	pval.exposure	id.exposure	exposure	mr_keep.exposure	pval_origin.exposure	data_source.exposure	action	SNP_index	mr_keep
1	rs10195252	C	T	C	T	-0.052	-0.057502	0.4417	0.406715	FALSE	FALSE	FALSE	ebi-a-GCST90054782	2	165513091	0.0211126	377988	0.00714217	Nonalcoholic fatty liver disease || id:ebi-a-GCST90054782	Nonalcoholic fatty liver disease	Nonalcoholic fatty liver disease || ||	TRUE	igd	0.0046	165513091	2	116329	4.70002e-30	ieu-a-81	Waist-to-hip ratio || id:ieu-a-81	TRUE	reported	igd	2	1	TRUE
2	rs1045241	T	C	T	C	-0.034	-0.0313214	0.3083	0.271855	FALSE	FALSE	FALSE	ebi-a-GCST90054782	5	118729286	0.0233453	377988	0.237841	Nonalcoholic fatty liver disease || id:ebi-a-GCST90054782	Nonalcoholic fatty liver disease	Nonalcoholic fatty liver disease || ||	TRUE	igd	0.005	118729286	5	116560	6.59933e-12	ieu-a-81	Waist-to-hip ratio || id:ieu-a-81	TRUE	reported	igd	2	1	TRUE
3	rs10804591	A	C	A	C	0.04	0.0117507	0.85	0.213643	FALSE	FALSE	FALSE	ebi-a-GCST90054782	3	129334233	0.0252429	377988	0.631082	Nonalcoholic fatty liver disease || id:ebi-a-GCST90054782	Nonalcoholic fatty liver disease	Nonalcoholic fatty liver disease || ||	TRUE	igd	0.0056	129334233	3	116667	6.09958e-13	ieu-a-81	Waist-to-hip ratio || id:ieu-a-81	TRUE	reported	igd	2	1	TRUE
4	rs10991437	A	C	A	C	0.04	0.0299471	0.1	0.117874	FALSE	FALSE	FALSE	ebi-a-GCST90054782	9	107735920	0.0316295	377988	0.34805	Nonalcoholic fatty liver disease || id:ebi-a-GCST90054782	Nonalcoholic fatty liver disease	Nonalcoholic fatty liver disease || ||	TRUE	igd	0.0072	107735920	9	116644	2.80001e-08	ieu-a-81	Waist-to-hip ratio || id:ieu-a-81	TRUE	reported	igd	2	1	TRUE
5	rs11231693	A	G	A	G	0.068	0.0523268	0.0417	0.0553162	FALSE	FALSE	FALSE	ebi-a-GCST90054782	11	63862612	0.0441038	377988	0.23545	Nonalcoholic fatty liver disease || id:ebi-a-GCST90054782	Nonalcoholic fatty liver disease	Nonalcoholic fatty liver disease || ||	TRUE	igd	0.01	63862612	11	110164	2.70023e-11	ieu-a-81	Waist-to-hip ratio || id:ieu-a-81	TRUE	reported	igd	2	1	TRUE
6	rs12454712	C	T	C	T	-0.035	-0.0463445	0.3667	0.37604	FALSE	FALSE	FALSE	ebi-a-GCST90054782	18	60845884	0.0214158	377988	0.02646	Nonalcoholic fatty liver disease || id:ebi-a-GCST90054782	Nonalcoholic fatty liver disease	Nonalcoholic fatty liver disease || ||	TRUE	igd	0.0057	60845884	18	96182	1.09999e-09	ieu-a-81	Waist-to-hip ratio || id:ieu-a-81	TRUE	reported	igd	2	1	TRUE
7	rs12489828	T	G	T	G	-0.029	-0.0281125	0.4833	0.469771	FALSE	FALSE	FALSE	ebi-a-GCST90054782	3	52567014	0.0206509	377988	0.164114	Nonalcoholic fatty liver disease || id:ebi-a-GCST90054782	Nonalcoholic fatty liver disease	Nonalcoholic fatty liver disease || ||	TRUE	igd	0.0046	52567014	3	112633	2.59998e-10	ieu-a-81	Waist-to-hip ratio || id:ieu-a-81	TRUE	reported	igd	2	1	TRUE
8	rs12679556	G	T	G	T	0.033	0.0444378	0.2083	0.242571	FALSE	FALSE	FALSE	ebi-a-GCST90054782	8	72514228	0.0237986	377988	0.0572335	Nonalcoholic fatty liver disease || id:ebi-a-GCST90054782	Nonalcoholic fatty liver disease	Nonalcoholic fatty liver disease || ||	TRUE	igd	0.0052	72514228	8	114369	2.1e-10	ieu-a-81	Waist-to-hip ratio || id:ieu-a-81	TRUE	reported	igd	2	1	TRUE
9	rs1294410	C	T	C	T	0.037	0.0232086	0.625	0.383266	FALSE	FALSE	FALSE	ebi-a-GCST90054782	6	6738752	0.02127	377988	0.262005	Nonalcoholic fatty liver disease || id:ebi-a-GCST90054782	Nonalcoholic fatty liver disease	Nonalcoholic fatty liver disease || ||	TRUE	igd	0.0046	6738752	6	116624	1.59993e-15	ieu-a-81	Waist-to-hip ratio || id:ieu-a-81	TRUE	reported	igd	2	1	TRUE
10	rs1358980	T	C	T	C	0.06	0.0180265	0.45	0.482016	FALSE	FALSE	FALSE	ebi-a-GCST90054782	6	43764551	0.0206377	377988	0.349645	Nonalcoholic fatty liver disease || id:ebi-a-GCST90054782	Nonalcoholic fatty liver disease	Nonalcoholic fatty liver disease || ||	TRUE	igd	0.0049	43764551	6	115047	3.69999e-34	ieu-a-81	Waist-to-hip ratio || id:ieu-a-81	TRUE	reported	igd	2	1	TRUE
11	rs1443512	C	A	C	A	-0.04	-0.0601099	0.8	0.216605	FALSE	FALSE	FALSE	ebi-a-GCST90054782	12	54342684	0.0246312	377988	0.0114741	Nonalcoholic fatty liver disease || id:ebi-a-GCST90054782	Nonalcoholic fatty liver disease	Nonalcoholic fatty liver disease || ||	TRUE	igd	0.0052	54342684	12	116688	1.10002e-14	ieu-a-81	Waist-to-hip ratio || id:ieu-a-81	TRUE	reported	igd	2	1	TRUE
12	rs1463679	T	G	T	G	0.04	0.0355891	0.175	0.23406	FALSE	FALSE	FALSE	ebi-a-GCST90054782	12	26470169	0.0241367	377988	0.178673	Nonalcoholic fatty liver disease || id:ebi-a-GCST90054782	Nonalcoholic fatty liver disease	Nonalcoholic fatty liver disease || ||	TRUE	igd	0.0052	26470169	12	115285	6.09958e-15	ieu-a-81	Waist-to-hip ratio || id:ieu-a-81	TRUE	reported	igd	2	1	TRUE
13	rs1776897	T	G	T	G	-0.052	-0.0393023	0.925	0.0890108	FALSE	FALSE	FALSE	ebi-a-GCST90054782	6	34195011	0.0356531	377988	0.309904	Nonalcoholic fatty liver disease || id:ebi-a-GCST90054782	Nonalcoholic fatty liver disease	Nonalcoholic fatty liver disease || ||	TRUE	igd	0.009	34195011	6	100516	6.80002e-09	ieu-a-81	Waist-to-hip ratio || id:ieu-a-81	TRUE	reported	igd	2	1	TRUE
14	rs17819328	G	T	G	T	0.035	-0.0205466	0.45	0.425821	FALSE	FALSE	FALSE	ebi-a-GCST90054782	3	12489342	0.0208914	377988	0.313743	Nonalcoholic fatty liver disease || id:ebi-a-GCST90054782	Nonalcoholic fatty liver disease	Nonalcoholic fatty liver disease || ||	TRUE	igd	0.0047	12489342	3	116072	4.60045e-14	ieu-a-81	Waist-to-hip ratio || id:ieu-a-81	TRUE	reported	igd	2	1	TRUE
16	rs2179129	G	A	G	A	-0.029	-0.0146447	0.45	0.416254	FALSE	FALSE	FALSE	ebi-a-GCST90054782	22	29450923	0.0209454	377988	0.420355	Nonalcoholic fatty liver disease || id:ebi-a-GCST90054782	Nonalcoholic fatty liver disease	Nonalcoholic fatty liver disease || ||	TRUE	igd	0.0046	29450923	22	116607	2.1e-10	ieu-a-81	Waist-to-hip ratio || id:ieu-a-81	TRUE	reported	igd	2	1	TRUE
17	rs2213732	A	G	A	G	-0.029	-0.0298151	0.5175	0.431921	FALSE	FALSE	FALSE	ebi-a-GCST90054782	1	172333595	0.0207833	377988	0.183293	Nonalcoholic fatty liver disease || id:ebi-a-GCST90054782	Nonalcoholic fatty liver disease	Nonalcoholic fatty liver disease || ||	TRUE	igd	0.0045	172333595	1	116472	1.29999e-10	ieu-a-81	Waist-to-hip ratio || id:ieu-a-81	TRUE	reported	igd	2	1	TRUE
18	rs2371767	C	G	C	G	-0.056	-0.00545686	0.2083	0.273039	FALSE	TRUE	FALSE	ebi-a-GCST90054782	3	64718258	0.0231772	377988	0.913884	Nonalcoholic fatty liver disease || id:ebi-a-GCST90054782	Nonalcoholic fatty liver disease	Nonalcoholic fatty liver disease || ||	TRUE	igd	0.0052	64718258	3	108624	1.20005e-26	ieu-a-81	Waist-to-hip ratio || id:ieu-a-81	TRUE	reported	igd	2	1	TRUE
19	rs2645294	T	C	T	C	0.035	0.0213211	0.5345	0.431945	FALSE	FALSE	FALSE	ebi-a-GCST90054782	1	119574587	0.0208493	377988	0.264732	Nonalcoholic fatty liver disease || id:ebi-a-GCST90054782	Nonalcoholic fatty liver disease	Nonalcoholic fatty liver disease || ||	TRUE	igd	0.0046	119574587	1	116596	1.50003e-14	ieu-a-81	Waist-to-hip ratio || id:ieu-a-81	TRUE	reported	igd	2	1	TRUE
20	rs2820443	C	T	C	T	-0.062	-0.0597861	0.3	0.298736	FALSE	FALSE	FALSE	ebi-a-GCST90054782	1	219753509	0.0228066	377988	0.00831477	Nonalcoholic fatty liver disease || id:ebi-a-GCST90054782	Nonalcoholic fatty liver disease	Nonalcoholic fatty liver disease || ||	TRUE	igd	0.005	219753509	1	116672	5.70033e-35	ieu-a-81	Waist-to-hip ratio || id:ieu-a-81	TRUE	reported	igd	2	1	TRUE
21	rs2925979	C	T	C	T	-0.032	-0.00409136	0.7167	0.301711	FALSE	FALSE	FALSE	ebi-a-GCST90054782	16	81534790	0.0224511	377988	0.8485	Nonalcoholic fatty liver disease || id:ebi-a-GCST90054782	Nonalcoholic fatty liver disease	Nonalcoholic fatty liver disease || ||	TRUE	igd	0.0049	81534790	16	115431	3.40017e-11	ieu-a-81	Waist-to-hip ratio || id:ieu-a-81	TRUE	reported	igd	2	1	TRUE
22	rs3805389	A	G	A	G	0.027	0.0084145	0.2417	0.261299	FALSE	FALSE	FALSE	ebi-a-GCST90054782	4	56482750	0.0234297	377988	0.718757	Nonalcoholic fatty liver disease || id:ebi-a-GCST90054782	Nonalcoholic fatty liver disease	Nonalcoholic fatty liver disease || ||	TRUE	igd	0.005	56482750	4	116226	4.60002e-08	ieu-a-81	Waist-to-hip ratio || id:ieu-a-81	TRUE	reported	igd	2	1	TRUE
23	rs3902751	A	G	A	G	0.039	0.0261257	0.225	0.247153	FALSE	FALSE	FALSE	ebi-a-GCST90054782	7	25861639	0.0237539	377988	0.283848	Nonalcoholic fatty liver disease || id:ebi-a-GCST90054782	Nonalcoholic fatty liver disease	Nonalcoholic fatty liver disease || ||	TRUE	igd	0.0052	25861639	7	116676	1.29987e-13	ieu-a-81	Waist-to-hip ratio || id:ieu-a-81	TRUE	reported	igd	2	1	TRUE
24	rs4646404	A	G	A	G	-0.034	0.00362343	0.375	0.352381	FALSE	FALSE	FALSE	ebi-a-GCST90054782	17	17420199	0.0215796	377988	0.877918	Nonalcoholic fatty liver disease || id:ebi-a-GCST90054782	Nonalcoholic fatty liver disease	Nonalcoholic fatty liver disease || ||	TRUE	igd	0.0051	17420199	17	115337	5.30029e-11	ieu-a-81	Waist-to-hip ratio || id:ieu-a-81	TRUE	reported	igd	2	1	TRUE
25	rs4656767	C	A	C	A	-0.031	-0.00623942	0.2417	0.274115	FALSE	FALSE	FALSE	ebi-a-GCST90054782	1	170379727	0.0231498	377988	0.736992	Nonalcoholic fatty liver disease || id:ebi-a-GCST90054782	Nonalcoholic fatty liver disease	Nonalcoholic fatty liver disease || ||	TRUE	igd	0.005	170379727	1	114844	1e-09	ieu-a-81	Waist-to-hip ratio || id:ieu-a-81	TRUE	reported	igd	2	1	TRUE
26	rs6090583	G	A	G	A	-0.029	-0.0247313	0.5667	0.472026	FALSE	FALSE	FALSE	ebi-a-GCST90054782	20	45558831	0.0206464	377988	0.21923	Nonalcoholic fatty liver disease || id:ebi-a-GCST90054782	Nonalcoholic fatty liver disease	Nonalcoholic fatty liver disease || ||	TRUE	igd	0.0045	45558831	20	116382	2.80001e-10	ieu-a-81	Waist-to-hip ratio || id:ieu-a-81	TRUE	reported	igd	2	1	TRUE
27	rs7133378	A	G	A	G	-0.038	-0.0611703	0.3667	0.31758	FALSE	FALSE	FALSE	ebi-a-GCST90054782	12	124409502	0.0224042	377988	0.0057165	Nonalcoholic fatty liver disease || id:ebi-a-GCST90054782	Nonalcoholic fatty liver disease	Nonalcoholic fatty liver disease || ||	TRUE	igd	0.0049	124409502	12	115269	7.19946e-15	ieu-a-81	Waist-to-hip ratio || id:ieu-a-81	TRUE	reported	igd	2	1	TRUE
28	rs7705502	A	G	A	G	0.027	0.009366	0.2917	0.302303	FALSE	FALSE	FALSE	ebi-a-GCST90054782	5	173320815	0.0224124	377988	0.762177	Nonalcoholic fatty liver disease || id:ebi-a-GCST90054782	Nonalcoholic fatty liver disease	Nonalcoholic fatty liver disease || ||	TRUE	igd	0.0048	173320815	5	116609	1.89998e-08	ieu-a-81	Waist-to-hip ratio || id:ieu-a-81	TRUE	reported	igd	2	1	TRUE
29	rs7830933	G	A	G	A	-0.037	-0.0126233	0.2583	0.236993	FALSE	FALSE	FALSE	ebi-a-GCST90054782	8	23603324	0.0243323	377988	0.628859	Nonalcoholic fatty liver disease || id:ebi-a-GCST90054782	Nonalcoholic fatty liver disease	Nonalcoholic fatty liver disease || ||	TRUE	igd	0.0053	23603324	8	116567	1.20005e-12	ieu-a-81	Waist-to-hip ratio || id:ieu-a-81	TRUE	reported	igd	2	1	TRUE
30	rs7917772	A	G	A	G	0.027	0.00941553	0.6833	0.367944	FALSE	FALSE	FALSE	ebi-a-GCST90054782	10	104487443	0.0214139	377988	0.622168	Nonalcoholic fatty liver disease || id:ebi-a-GCST90054782	Nonalcoholic fatty liver disease	Nonalcoholic fatty liver disease || ||	TRUE	igd	0.0046	104487443	10	116514	5.49997e-09	ieu-a-81	Waist-to-hip ratio || id:ieu-a-81	TRUE	reported	igd	2	1	TRUE
31	rs8066985	G	A	G	A	-0.026	-0.0613256	0.4833	0.484195	FALSE	FALSE	FALSE	ebi-a-GCST90054782	17	68453345	0.0206264	377988	0.00290295	Nonalcoholic fatty liver disease || id:ebi-a-GCST90054782	Nonalcoholic fatty liver disease	Nonalcoholic fatty liver disease || ||	TRUE	igd	0.0045	68453345	17	116683	4e-09	ieu-a-81	Waist-to-hip ratio || id:ieu-a-81	TRUE	reported	igd	2	1	TRUE
32	rs905938	C	T	C	T	-0.034	-0.0490695	0.325	0.2657	FALSE	FALSE	FALSE	ebi-a-GCST90054782	1	154991389	0.0236166	377988	0.040879	Nonalcoholic fatty liver disease || id:ebi-a-GCST90054782	Nonalcoholic fatty liver disease	Nonalcoholic fatty liver disease || ||	TRUE	igd	0.0054	154991389	1	115536	4.90004e-10	ieu-a-81	Waist-to-hip ratio || id:ieu-a-81	TRUE	reported	igd	2	1	TRUE
33	rs9687846	A	G	A	G	0.041	0.0585708	0.1917	0.200099	FALSE	FALSE	FALSE	ebi-a-GCST90054782	5	55861894	0.0253483	377988	0.0198971	Nonalcoholic fatty liver disease || id:ebi-a-GCST90054782	Nonalcoholic fatty liver disease	Nonalcoholic fatty liver disease || ||	TRUE	igd	0.0059	55861894	5	115897	3.80014e-12	ieu-a-81	Waist-to-hip ratio || id:ieu-a-81	TRUE	reported	igd	2	1	TRUE
34	rs9991328	T	C	T	C	0.028	0.0219572	0.4833	0.460935	FALSE	FALSE	FALSE	ebi-a-GCST90054782	4	89713121	0.0206734	377988	0.236115	Nonalcoholic fatty liver disease || id:ebi-a-GCST90054782	Nonalcoholic fatty liver disease	Nonalcoholic fatty liver disease || ||	TRUE	igd	0.0045	89713121	4	116652	3.40001e-10	ieu-a-81	Waist-to-hip ratio || id:ieu-a-81	TRUE	reported	igd	2	1	TRUE
